# Supplementary material for: Antisense oligonucleotide silencing of FUS expression as a therapeutic approach in amyotrophic lateral sclerosis
Source: Nat Med. 2022 Jan 24;28(1):104–16. doi: 10.1038/s41591-021-01615-z (PMC8799464; doi:10.1038/s41591-021-01615-z)
Supplement: Supplementary file 2 — Supplementary tables listing oligonucleotides and antibodies used in the study. [file 41591_2021_1615_MOESM2_ESM.xlsx]

## Sheet: Suppl. Table 1
Supplementary Table 1. Oligonucleotides used in the study.
Name	Sequence	Use	Notes
KIN F	TTGTAAACTTACAATTCAGGATCGCTCATGG	Genotyping	315 bp for FUS KIN and
KIN R	CAATTCTTGCTGTGCAAGACAATTTCTGG	Genotyping	245 bp for WT alleles
Ex14 F	GGAGCAGAGCTGGAACTGAGAGCTC	Genotyping	201 bp for c14,
Ex14 R1	GCCACGTCGATCATCTCCATAGTTTC	Genotyping	295 bp for Δ14, and
Ex14 R2	ATCCATGAGCGATCCTGAATTGTAAGTTTAC	Genotyping	140 bp for WT alleles
FUS KO F1	TGAAGATCACCGTGAAACACTGGGCTAGG	Genotyping	298 bp for FUS KO and
FUS KO F2	GTCTCATAAGCCAGGGAGTACCTTCAGTGG	Genotyping	192 bp for WT alleles
FUS KO R	TTTGGCTCCCAAGTTCTCACAAAAACATAATAGG	Genotyping	Common primer
mFUS Ex1 F	GCTTCAAACGACTATACCCAACA	qPCR	5' end of FUS mRNA
mFUS Ex3 R	GGCCATAACCACTGTAACTCTGT	qPCR	5' end of FUS mRNA
mFUS Ex13 F	ACTGGAAGTGTCCTAATCCTACATG	qPCR	3' end of FUS mRNA
mFUS Ex13-14 R	ATCTCCATAGTTTCCCCCCATA	qPCR	3' end of FUS mRNA, WT-specific
mFUS Ex13-15 R	TGTCTGTGCTCACCCCCATA	qPCR	3' end of FUS mRNA, Δ14-specific
GAPDH F	AATGTGTCCGTCGTGGATCTGA	qPCR	qPCR normalization control
GAPDH R	GATGCCTGCTTCACCACCTTCT	qPCR	qPCR normalization control
hnRNPDL Ex8 F	GGGGCGGCAATCACCAGAACA	PCR	200 bp for inclusion and
hnRNPDL Ex8 R	TCAATGTCGTCCTGTAAGATGG	PCR	95 bp for exclusion isoforms
ATXN2 Ex24 F	CCACCCTTCTCATGTTCAGCC	PCR	297 bp for inclusion and
ATXN2 EX24 R	AGGAGGGGATTTGGCCTTTCG	PCR	128 bp for exclusion isoforms

## Sheet: Suppl. Table 2
Supplementary Table 2. Primary antibodies used in the study.
Name/Target	Source	Catalog #	Species	Use	Dilution
Synaptophysin	Invitrogen	18-0130	Rabbit	IF	1:1,000
Neurofilament, pNF-H	Millipore-Sigma	MAB1592	Mouse	IF	1:200
ChAT	Millipore-Sigma	AB144P	Goat	IF	1:250
Iba1	Wako Chemicals	019-19741	Rabbit	IF	1:5,000
GFAP	Dako	Z0334	Rabbit	IF	1:2,000
FUS-PTech[52-400]	Proteintech	11570-1-AP	Rabbit	WB	1:5,000
				IF	1:1,000
FUS-Abcam[1-50]	Abcam	ab84078	Rabbit	WB	1:5,000
				IF	1:250
FUS-SC["C-term"]	Santa Cruz 4H11	sc-47711	Mouse	WB	1:500
				IF	1:250
FUS-Bethyl[1-50]	Bethyl	A300-302A	Rabbit	WB	1:1,000
				IF	1:1,000
FUS-Bethyl[400-450]	Bethyl	A300-293A	Rabbit	WB	1:2,000
				IF	1:2,000
				IHC	1:5,000
FUS-P517L(P525L) - polyclonal	Covance - Custom serum	N/A	Guinea Pig	WB	1:1,000
				IF	1:1,000
				IHC	1:1,000
FUS-P517L(P525L) - monoclonal	Custom hybridoma supernatant	N/A	Mouse	IF	1:2
				IHC	1:2
FUS-Δ14	Covance - Custom serum	N/A	Guinea Pig	WB	1:1,000
				IF	1:1,000
TNPO1	Novus biologicals	NB600-1397	Mouse	WB	1:1,000
UPF1	Cell Signaling Technology	#12040	Rabbit	WB	1:1,000
Caprin1	Proteintech	15112-1-AP	Rabbit	WB	1:1,000
TDP-43	Proteintech	10782–2-AP	Rabbit	WB	1:4,000
hnRNPU	Bethyl	A300-689A	Rabbit	WB	1:1,000
hnRNPH	Bethyl	A300-511A	Rabbit	WB	1:7,000
hnRNPA1	Millipore-Sigma	05-1521	Mouse	WB	1:1,000
hnRNPK	Invitrogen	MA1-087	Mouse	WB	1:1,000
anti-ASO29	Ionis Pharmaceuticals	N/A	Rabbit	IF	1:10,000
				IHC	1:10,000
GAPDH	Millipore-Sigma	MAB374	Mouse	WB	1:10,000
H3	Abcam	ab1791	Rabbit	WB	1:10,000

## Sheet: Suppl. Table 3
Supplementary Table 3. Secondary antibodies and conjugates used in the study.
Name/Target	Source	Catalog #	Species	Use	Dilution
Tetramethylrhodamine α-Bungarotoxin	Invitrogen	T1175	N/A	IF	1:1,000
α-Bungarotoxin, Alexa Fluor488 conjugate	Invitrogen	B13422	N/A	IF	1:1,000
Donkey anti-Goat IgG (H+L) Cross-Adsorbed Secondary Antibody, Alexa Fluor 555	Invitrogen	A-21432	Donkey	IF	1:1,000
Donkey anti-Goat IgG (H+L) Cross-Adsorbed Secondary Antibody, Alexa Fluor 488	Invitrogen	A-11055	Donkey	IF	1:1,000
Donkey anti-Rabbit IgG (H+L) Highly Cross-Adsorbed Secondary Antibody, Alexa Fluor Plus 647	Invitrogen	A32795	Donkey	IF	1:1,000
Donkey anti-Mouse IgG (H+L) Highly Cross-Adsorbed Secondary Antibody, Alexa Fluor Plus 488	Invitrogen	A32766	Donkey	IF	1:1,000
Donkey anti-Mouse IgG (H+L) Highly Cross-Adsorbed Secondary Antibody, Alexa Fluor Plus 647	Invitrogen	A32787	Donkey	IF	1:1,000
Cy5 AffiniPure Donkey Anti-Guinea Pig IgG (H+L)	Jackson ImmunoResearch	706-175-148	Donkey	IF	1:1,000
Cy3 AffiniPure Donkey Anti-Guinea Pig IgG (H+L)	Jackson ImmunoResearch	706-165-148	Donkey	IF	1:1,000
DyLight™ 405 AffiniPure Donkey Anti-Mouse IgG (H+L)	Jackson ImmunoResearch	715-475-150	Donkey	IF	1:1,000
Goat anti-Rabbit IgG (H+L) Secondary Antibody, HRP	Invitrogen	31460	Goat	WB	1:10,000
Goat anti-Mouse IgG (H+L) Secondary Antibody, HRP	Invitrogen	31430	Goat	WB	1:5,000
Goat anti-Guinea Pig IgG (H+L) Secondary Antibody, HRP	Invitrogen	A18769	Goat	WB	1:2,000
				IHC	1:1,000
SuperBoost™ Goat anti-Rabbit Poly HRP	Invitrogen	B40962	Goat	IHC	N/A
SuperBoost™ Goat anti-Mouse Poly HRP	Invitrogen	B40961	Goat	IHC	N/A
